# Supplementary material for: Infection-Mediated Shifts in the Microbial Communities of Deer-Fed Ixodes scapularis Ticks
Source: Microorganisms. 2025 Nov 20;13(11):2635. doi: 10.3390/microorganisms13112635 (PMC12654589; doi:10.3390/microorganisms13112635)
Supplement: Supplementary file 1 [file microorganisms-13-02635-s001.zip]

Archive with 14 entries (14 files):
- Tawidian2025_FigureS1.png
- Tawidian2025_FigureS2.png
- Tawidian2025_FigureS3.png
- Tawidian2025_FigureS4.png
- Tawidian2025_FigureS5.png
- Tawidian2025_FigureS6.png
- Tawidian2025_FigureS7.png
- Tawidian2025_FigureS8.png
- Tawidian2025_TableS1.xlsx
- Tawidian2025_TableS2.xlsx
- Tawidian2025_TableS3.xlsx
- Tawidian2025_TableS4.xlsx
- Tawidian2025_TextS1.txt
- Tawidian2025_TextS2.txt
