# Supplementary material for: Infection-Mediated Shifts in the Microbial Communities of Deer-Fed Ixodes scapularis Ticks
Source: Microorganisms. 2025 Nov 20;13(11):2635. doi: 10.3390/microorganisms13112635 (PMC12654589; doi:10.3390/microorganisms13112635)
Supplement: Supplementary file 1 [file microorganisms-13-02635-s001.zip › Tawidian2025_TableS1.xlsx]

## Sheet: 16S Data processing
Table S1. Sequence read counts and per-sample distribution following each step of the mothur pipeline
			Endosymbiont +		Endosymbiont -
Sample	Genbank biosample number	Remove lineage	Raw	Subsampled	Raw	Subsampled
438392_1_16S	SRR34950304	128462	123989	19215	103112	1035
450422_1_16S	SRR34950303	143250	138513	19215	14255	1035
459422_1_16S	SRR34950186	162510	157853	19215	152816	1035
466044_4_16S	SRR34950175	137796	132648	19215	22455	1035
466623_2_16S	SRR34950255	181086	173939	19215	164706	1035
466849_4_16S	SRR34950244	117759	114133	19215	109808	1035
466849_5_16S	SRR34950233	88893	86092	19215	63924	1035
467764_4_16S	SRR34950155	139557	133686	19215	115876	1035
495097_5_16S	SRR34950144	74971	72527	19215	36032	1035
495304_1_16S	SRR34950224	160713	153952	19215	88417	1035
495314_1_16S	SRR34950302	198909	192593	19215	36149	1035
495384_1_16S	SRR34950291	136454	132736	19215	1304	1035
495385_1_16S	SRR34950280	90486	87928	19215	909	NA
498068_1_16S	SRR34950269	64045	62089	19215	10666	1035
500050_1_16S	SRR34950258	77889	74014	19215	16407	1035
500114_2_16S	SRR34950204	81684	76898	19215	50722	1035
500114_9_16S	SRR34950193	109799	105385	19215	88461	1035
500328_5_16S	SRR34950189	123252	118988	19215	73342	1035
500484_1_16S	SRR34950188	112252	108205	19215	25556	1035
CTB_10_16S	SRR34950185	85527	82328	19215	36586	1035
CTB_5_16S	SRR34950187	79824	77002	19215	38485	1035
CWD_1_16S	SRR34950184	100534	96869	19215	87808	1035
FM1_1_16S	SRR34950183	100168	96940	19215	783	NA
FM10_3_16S	SRR34950248	72003	69654	19215	459	NA
FM14_2_16S	SRR34950247	104926	101952	19215	62830	1035
FM14_5_16S	SRR34950246	131472	127928	19215	4495	1035
FM14_7_16S	SRR34950245	246371	240849	19215	18842	1035
FM15_1_16S	SRR34950243	211195	204957	19215	5086	1035
FM18_1_16S	SRR34950242	110917	106621	19215	86596	1035
FM19_1_16S	SRR34950241	169119	164245	19215	246	NA
FM2_1_16S	SRR34950182	90064	87148	19215	15926	1035
FM20_1_16S	SRR34950240	92701	90039	19215	75539	1035
FM22_1_16S	SRR34950239	111354	108037	19215	3516	1035
FM26_1_16S	SRR34950238	197386	191418	19215	9287	1035
FM27_1_16S	SRR34950237	51036	49138	19215	49133	1035
FM29_1_16S	SRR34950236	50508	48933	19215	3548	1035
FM3_1_16S	SRR34950181	222174	216081	19215	7032	1035
FM3_1D_16S	SRR34950180	240621	233567	19215	48295	1035
FM3_3_16S	SRR34950179	84843	82489	19215	67175	1035
FM31_1_16S	SRR34950235	86524	83025	19215	30870	1035
FM32_1_16S	SRR34950234	197751	190579	19215	102811	1035
FM35_1_16S	SRR34950165	114366	110089	19215	106160	1035
FM36_1_16S	SRR34950164	114559	110479	19215	76883	1035
FM37_1_16S	SRR34950163	94426	91435	19215	4481	1035
FM38_1_16S	SRR34950162	216341	210036	19215	437	NA
FM39_4_16S	SRR34950161	132999	128712	19215	987	NA
FM4_1_16S	SRR34950178	217129	211268	19215	34912	1035
FM4_3_16S	SRR34950177	172163	166261	19215	29586	1035
FM4_4_16S	SRR34950176	198567	193563	19215	121359	1035
FM4_6_16S	SRR34950174	135499	131222	19215	611	NA
FM40_2_16S	SRR34950160	70203	67741	19215	13891	1035
FM41_1_16S	SRR34950159	171532	166067	19215	48125	1035
FM41_2_16S	SRR34950158	164387	159487	19215	14907	1035
FM42_1_16S	SRR34950157	187857	178529	19215	140649	1035
FM42_2_16S	SRR34950156	95210	92125	19215	27872	1035
FM42_3_16S	SRR34950154	79421	77115	19215	1035	1035
FM43_8_16S	SRR34950153	112621	108764	19215	33045	1035
FM44_1_16S	SRR34950152	123031	119496	19215	10820	1035
FM45_1_16S	SRR34950151	180370	175195	19215	473	1035
FM46_2_16S	SRR34950150	206152	200466	19215	3478	1035
FM46_3_16S	SRR34950149	62007	59884	19215	6166	1035
FM47_1_16S	SRR34950148	174665	169827	19215	39907	1035
FM49_1_16S	SRR34950147	114691	110595	19215	978	NA
FM5_2_16S	SRR34950173	115502	111947	19215	17574	1035
FM5_3_16S	SRR34950172	107259	104053	19215	1176	1035
FM5_4_16S	SRR34950171	111566	107958	19215	22432	1035
FM5_5_16S	SRR34950170	35592	34365	19215	542	NA
FM5_6_16S	SRR34950169	209632	204038	19215	3144	1035
FM50_1_16S	SRR34950146	112848	109713	19215	377	NA
FM52_1_16S	SRR34950145	100117	97138	19215	9800	1035
FM52_2_16S	SRR34950143	213461	207045	19215	36282	1035
FM52_4_16S	SRR34950142	210231	204579	19215	658	NA
FM52_5_16S	SRR34950232	119013	115461	19215	15901	1035
FM52_6_16S	SRR34950231	112529	108895	19215	433	NA
FM52_7_16S	SRR34950230	90993	88087	19215	245	NA
FM53_2_16S	SRR34950229	210232	203898	19215	392	NA
FM54_1_16S	SRR34950228	101701	98831	19215	2956	1035
FM56_2_16S	SRR34950227	67251	65227	19215	18025	1035
FM58_1_16S	SRR34950226	233340	227026	19215	6141	1035
FM58_2_16S	SRR34950225	116421	112569	19215	24457	1035
FM58_3_16S	SRR34950223	188204	182573	19215	8704	1035
FM6_1_16S	SRR34950168	198890	193034	19215	3120	1035
FM6_2_16S	SRR34950167	61187	59403	19215	7115	1035
FM6_3_16S	SRR34950166	118607	115347	19215	67686	1035
FM6_4_16S	SRR34950256	64883	62937	19215	4981	1035
FM6_5_16S	SRR34950254	94395	91481	19215	12861	1035
FM60_2_16S	SRR34950222	36564	35252	19215	14241	1035
FM60_4_16S	SRR34950221	77596	75212	19215	2184	1035
FM60_5_16S	SRR34950220	161992	157188	19215	74587	1035
FM60_6_16S	SRR34950219	121893	118112	19215	3617	1035
FM62_5_16S	SRR34950218	160270	154479	19215	30205	1035
FM63_2_16S	SRR34950217	138240	133973	19215	55352	1035
FM63_4_16S	SRR34950216	110774	107286	19215	602	NA
FM64_1_16S	SRR34950215	205161	199611	19215	460	NA
FM65_1_16S	SRR34950214	80178	77852	19215	391	NA
FM65_4_16S	SRR34950301	97106	94138	19215	5555	1035
FM66_2_16S	SRR34950300	136099	132274	19215	4009	1035
FM67_4_16S	SRR34950299	78587	76126	19215	324	NA
FM68_1_16S	SRR34950298	93408	89722	19215	63983	1035
FM68_2_16S	SRR34950297	107221	104011	19215	6408	1035
FM69_2_16S	SRR34950296	53270	51344	19215	12919	1035
FM69_3_16S	SRR34950295	104485	101536	19215	367	NA
FM7_1_16S	SRR34950253	24566	23710	19215	2526	1035
FM70_3_16S	SRR34950294	47828	45840	19215	39355	1035
FM70_4_16S	SRR34950293	127954	124357	19215	5046	1035
FM70_5_16S	SRR34950292	113634	109803	19215	83219	1035
FM70_7_16S	SRR34950290	107211	103903	19215	3675	1035
FM71_1_16S	SRR34950289	178874	172643	19215	30416	1035
FM71_10_16S	SRR34950282	119103	114562	19215	82706	1035
FM71_12_16S	SRR34950281	87480	85176	19215	63507	1035
FM71_2_16S	SRR34950288	115532	111769	19215	20405	1035
FM71_4_16S	SRR34950287	82543	79309	19215	70113	1035
FM71_6_16S	SRR34950286	190575	184721	19215	47634	1035
FM71_7_16S	SRR34950285	194153	188293	19215	6666	1035
FM71_8_16S	SRR34950284	84320	81631	19215	11221	1035
FM71_9_16S	SRR34950283	165806	160611	19215	56691	1035
FM72_1_16S	SRR34950279	170331	165266	19215	342	NA
FM73_1_16S	SRR34950278	58166	56172	19215	31870	1035
FM73_3_16S	SRR34950277	84550	82108	19215	4740	1035
FM75_1_16S	SRR34950276	132452	126756	19215	99704	1035
FM76_1_16S	SRR34950275	211617	204890	19215	25039	1035
FM77_2_16S	SRR34950274	200248	194769	19215	35549	1035
FM8_2_16S	SRR34950252	30572	29516	19215	4101	1035
FM8_3_16S	SRR34950251	128006	123829	19215	5075	1035
FM80_1_16S	SRR34950273	93036	90508	19215	83688	1035
FM80_3_16S	SRR34950272	137147	133199	19215	59	NA
FM81_1_16S	SRR34950271	132059	127402	19215	29210	1035
FM82_1_16S	SRR34950270	107251	102869	19215	91529	1035
FM84_11_16S	SRR34950261	205533	199944	19215	9177	1035
FM84_2_16S	SRR34950268	155346	150208	19215	11764	1035
FM84_3_16S	SRR34950267	190750	185644	19215	2327	1035
FM84_4_16S	SRR34950266	212659	206469	19215	5922	1035
FM84_5_16S	SRR34950265	223740	216972	19215	5602	1035
FM84_6_16S	SRR34950264	113105	108273	19215	105680	1035
FM84_7_16S	SRR34950263	113325	108666	19215	58714	1035
FM84_8_16S	SRR34950262	153291	147484	19215	82320	1035
FM85_4_16S	SRR34950260	189391	183521	19215	143860	1035
FM85_5_16S	SRR34950259	212945	207163	19215	384	NA
FM85_6_16S	SRR34950257	115187	111899	19215	1187	1035
FM86_1_16S	SRR34950213	209851	203192	19215	10138	1035
FM86_5_16S	SRR34950212	176737	171096	19215	35282	1035
FM88_1_16S	SRR34950211	182839	177206	19215	14952	1035
FM89_3_16S	SRR34950210	159841	153076	19215	55483	1035
FM9_1_16S	SRR34950250	112717	108730	19215	39804	1035
FM9_2_16S	SRR34950249	118767	114964	19215	13606	1035
FM90_1_16S	SRR34950209	97915	95010	19215	1987	1035
FM90_2_16S	SRR34950208	165905	160293	19215	3573	1035
FM91_1_16S	SRR34950207	115038	111206	19215	60331	1035
FM91_2_16S	SRR34950206	207047	202143	19215	200821	1035
FM91_4_16S	SRR34950205	144233	139381	19215	69323	1035
FM92_2_16S	SRR34950203	192342	186596	19215	4280	1035
FM92_3_16S	SRR34950202	172413	166938	19215	28763	1035
FM93_1_16S	SRR34950201	193569	187757	19215	37150	1035
FM93_2_16S	SRR34950200	238636	231642	19215	13265	1035
FM93_3_16S	SRR34950199	135381	131178	19215	14223	1035
FV3_1_16S	SRR34950198	19922	19215	19215	8762	1035
FV4_1_16S	SRR34950197	156035	151436	19215	4133	1035
FV4_10_16S	SRR34950191	127429	122184	19215	65029	1035
FV4_13_16S	SRR34950190	85118	82516	19215	41509	1035
FV4_2_16S	SRR34950196	208714	203069	19215	226	NA
FV4_3_16S	SRR34950195	221891	215221	19215	28828	1035
FV4_5_16S	SRR34950194	149396	144995	19215	52162	1035
FV4_6_16S	SRR34950192	92220	89295	19215	35167	1035

## Sheet: ITS Data Processing
Sample	Genbank biosample number	Remove lineage	Raw	Subsampled
438392_1_ITS	SRR34950063	1290	1257	1000
450422_1_ITS	SRR34950062	141	89	NA
459422_1_ITS	SRR34949964	11898	11860	1000
466044_4_ITS	SRR34949953	5132	2197	1000
466623_2_ITS	SRR34949990	90370	90246	1000
466849_4_ITS	SRR34949979	1691	368	NA
466849_5_ITS	SRR34949968	1839	1807	1000
467764_4_ITS	SRR34949933	338	285	NA
495097_5_ITS	SRR34949922	123	46	NA
495304_1_ITS	SRR34949911	10150	10076	1000
495314_1_ITS	SRR34950061	5899	5644	1000
495384_1_ITS	SRR34950050	87	17	NA
495385_1_ITS	SRR34950039	811	725	NA
498068_1_ITS	SRR34950028	5180	5023	1000
500050_1_ITS	SRR34950017	800	724	NA
500114_2_ITS	SRR34950006	1217	1167	1000
500114_9_ITS	SRR34949995	878	299	NA
500328_5_ITS	SRR34949967	3457	437	NA
500484_1_ITS	SRR34949966	178	133	NA
CTB_10_ITS	SRR34949965	3322	3236	1000
CTB_5_ITS	SRR34949963	12380	12254	1000
CWD_1_ITS	SRR34949962	8334	8283	1000
FM1_1_ITS	SRR34949961	562	470	NA
FM10_3_ITS	SRR34949960	25628	23746	1000
FM14_2_ITS	SRR34949959	252	197	NA
FM14_5_ITS	SRR34949958	2198	31	NA
FM14_7_ITS	SRR34949957	425	316	NA
FM15_1_ITS	SRR34949956	518	398	NA
FM18_1_ITS	SRR34949955	217	127	NA
FM19_1_ITS	SRR34949954	702	614	NA
FM2_1_ITS	SRR34949952	1419	385	NA
FM20_1_ITS	SRR34949951	994	47	NA
FM22_1_ITS	SRR34949950	143	97	NA
FM26_1_ITS	SRR34949949	529	59	NA
FM27_1_ITS	SRR34949948	937	854	NA
FM29_1_ITS	SRR34949947	219	43	NA
FM3_1_ITS	SRR34949946	520	418	NA
FM3_1D_ITS	SRR34949945	5443	5348	1000
FM3_3_ITS	SRR34949944	212	116	NA
FM31_1_ITS	SRR34949991	68	31	NA
FM32_1_ITS	SRR34949989	437	286	NA
FM35_1_ITS	SRR34949988	1630	314	NA
FM36_1_ITS	SRR34949987	937	66	NA
FM37_1_ITS	SRR34949986	125	19	NA
FM38_1_ITS	SRR34949985	302	63	NA
FM39_4_ITS	SRR34949984	314	239	NA
FM4_1_ITS	SRR34949983	937	766	NA
FM4_3_ITS	SRR34949982	709	512	NA
FM4_4_ITS	SRR34949981	7928	7751	1000
FM4_6_ITS	SRR34949980	127	79	NA
FM40_2_ITS	SRR34949978	4581	165	NA
FM41_1_ITS	SRR34949977	3870	1292	1000
FM41_2_ITS	SRR34949976	177	132	NA
FM42_1_ITS	SRR34949975	14344	13866	1000
FM42_2_ITS	SRR34949974	99	18	NA
FM42_3_ITS	SRR34949973	269	198	NA
FM43_8_ITS	SRR34949972	699	594	NA
FM44_1_ITS	SRR34949971	196	82	NA
FM45_1_ITS	SRR34949970	272	119	NA
FM46_2_ITS	SRR34949969	448	345	NA
FM46_3_ITS	SRR34949943	206	165	NA
FM47_1_ITS	SRR34949942	228	139	NA
FM49_1_ITS	SRR34949941	146	102	NA
FM5_2_ITS	SRR34949940	2075	22	NA
FM5_3_ITS	SRR34949939	2048	54	NA
FM5_4_ITS	SRR34949938	644	107	NA
FM5_5_ITS	SRR34949937	141	62	NA
FM5_6_ITS	SRR34949936	97	24	NA
FM50_1_ITS	SRR34949935	149	85	NA
FM52_1_ITS	SRR34949934	356	257	NA
FM52_2_ITS	SRR34949932	405	294	NA
FM52_4_ITS	SRR34949931	176	72	NA
FM52_5_ITS	SRR34949930	280	182	NA
FM52_6_ITS	SRR34949929	154	54	NA
FM52_7_ITS	SRR34949928	258	168	NA
FM53_2_ITS	SRR34949927	238	134	NA
FM54_1_ITS	SRR34949926	1321	39	NA
FM56_2_ITS	SRR34949925	214	145	NA
FM58_1_ITS	SRR34949924	123	36	NA
FM58_2_ITS	SRR34949923	1346	52	NA
FM58_3_ITS	SRR34949921	225	74	NA
FM6_1_ITS	SRR34949920	3032	74	NA
FM6_2_ITS	SRR34949919	14074	12304	1000
FM6_3_ITS	SRR34949918	95	16	NA
FM6_4_ITS	SRR34949917	2006	521	NA
FM6_5_ITS	SRR34949916	114	68	NA
FM60_2_ITS	SRR34949915	625	489	NA
FM60_4_ITS	SRR34949914	166	44	NA
FM60_5_ITS	SRR34949913	195	120	NA
FM60_6_ITS	SRR34949912	151	75	NA
FM62_5_ITS	SRR34949910	657	506	NA
FM63_2_ITS	SRR34949909	100	10	NA
FM63_4_ITS	SRR34949908	108	31	NA
FM64_1_ITS	SRR34949907	2813	113	NA
FM65_1_ITS	SRR34949906	194	93	NA
FM65_4_ITS	SRR34949905	951	94	NA
FM66_2_ITS	SRR34949904	171	75	NA
FM67_4_ITS	SRR34949903	1901	178	NA
FM68_1_ITS	SRR34949902	1196	1103	1000
FM68_2_ITS	SRR34949901	125	58	NA
FM69_2_ITS	SRR34950060	1064	190	NA
FM69_3_ITS	SRR34950059	673	549	NA
FM7_1_ITS	SRR34950058	216	134	NA
FM70_3_ITS	SRR34950057	24551	24419	1000
FM70_4_ITS	SRR34950056	343	252	NA
FM70_5_ITS	SRR34950055	1410	1366	1000
FM70_7_ITS	SRR34950054	342	217	NA
FM71_1_ITS	SRR34950053	1104	9	NA
FM71_10_ITS	SRR34950052	123	48	NA
FM71_12_ITS	SRR34950051	1716	89	NA
FM71_2_ITS	SRR34950049	3421	446	NA
FM71_4_ITS	SRR34950048	2362	106	NA
FM71_6_ITS	SRR34950047	485	387	NA
FM71_7_ITS	SRR34950046	170	41	NA
FM71_8_ITS	SRR34950045	155	99	NA
FM71_9_ITS	SRR34950044	177	86	NA
FM72_1_ITS	SRR34950043	206	66	NA
FM73_1_ITS	SRR34950042	2922	2814	1000
FM73_3_ITS	SRR34950041	153	93	NA
FM75_1_ITS	SRR34950040	464	388	NA
FM76_1_ITS	SRR34950038	279	86	NA
FM77_2_ITS	SRR34950037	16628	13918	1000
FM8_2_ITS	SRR34950036	1528	34	NA
FM8_3_ITS	SRR34950035	312	146	NA
FM80_1_ITS	SRR34950034	3336	1589	1000
FM80_3_ITS	SRR34950033	1584	24	NA
FM81_1_ITS	SRR34950032	565	2649	1000
FM82_1_ITS	SRR34950031	290	205	NA
FM84_11_ITS	SRR34950030	1985	201	NA
FM84_2_ITS	SRR34950029	1713	206	NA
FM84_3_ITS	SRR34950027	4705	30	NA
FM84_4_ITS	SRR34950026	1154	42	NA
FM84_5_ITS	SRR34950025	2981	27	NA
FM84_6_ITS	SRR34950024	1415	29	NA
FM84_7_ITS	SRR34950023	731	648	NA
FM84_8_ITS	SRR34950022	14067	13140	1000
FM85_4_ITS	SRR34950021	259	134	NA
FM85_5_ITS	SRR34950020	121	33	NA
FM85_6_ITS	SRR34950019	132	73	NA
FM86_1_ITS	SRR34950018	3584	1174	1000
FM86_5_ITS	SRR34950016	2345	14	NA
FM88_1_ITS	SRR34950015	791	562	NA
FM89_3_ITS	SRR34950014	363	188	NA
FM9_1_ITS	SRR34950013	13412	12655	1000
FM9_2_ITS	SRR34950012	2320	316	NA
FM90_1_ITS	SRR34950011	2491	2398	1000
FM90_2_ITS	SRR34950010	233	148	NA
FM91_1_ITS	SRR34950009	2824	82	NA
FM91_2_ITS	SRR34950008	2539	2375	1000
FM91_4_ITS	SRR34950007	560	652	NA
FM92_2_ITS	SRR34950005	162	93	NA
FM92_3_ITS	SRR34950004	3709	374	NA
FM93_1_ITS	SRR34950003	11097	3572	1000
FM93_2_ITS	SRR34950002	1991	371	NA
FM93_3_ITS	SRR34950001	255	176	NA
FV3_1_ITS	SRR34950000	2400	1017	1000
FV4_1_ITS	SRR34949999	384	255	NA
FV4_10_ITS	SRR34949998	266	204	NA
FV4_13_ITS	SRR34949997	341	238	NA
FV4_2_ITS	SRR34949996	344	241	NA
FV4_3_ITS	SRR34949994	1251	14	NA
FV4_5_ITS	SRR34949993	2027	1934	1000
FV4_6_ITS	SRR34949992	36464	35671	1000
