# Supplementary material for: Infection-Mediated Shifts in the Microbial Communities of Deer-Fed Ixodes scapularis Ticks
Source: Microorganisms. 2025 Nov 20;13(11):2635. doi: 10.3390/microorganisms13112635 (PMC12654589; doi:10.3390/microorganisms13112635)
Supplement: Supplementary file 1 [file microorganisms-13-02635-s001.zip › Tawidian2025_TableS4.xlsx]

## Sheet: Sheet1
Table S4: Overview of metadata associated with the tick samples collected from white-tailed deer in Wisconsin.
Tick samples	Host ID	Location	Borrelia burgdorferi	Borrelia miyamotoi	Babesia odocoilei	Babesia microti	Powassan virus
FM71_4	FM71	Monroe	Yes	No	Yes	No	No
FV4_1	FV4	Unknown	Yes	No	Yes	No	No
FV4_13	FV4	Unknown	Yes	Yes	Yes	No	No
466623_2	466623	La Crosse	Yes	No	No	No	No
467764_4	467764	Dunn	Yes	No	No	No	No
495097_5	495097	Columbia	Yes	No	No	No	No
495385_1	495385	Dane	Yes	No	No	No	No
500114_2	500114	Dane	Yes	No	No	No	No
500328_5	500328	Sauk	Yes	No	No	No	No
CWD_1	CWD	Unknown	Yes	No	No	No	No
FM22_1	FM22	Monroe	Yes	No	No	No	No
FM26_1	FM26	Monroe	Yes	No	No	No	No
FM3_1D	FM3	Monroe	Yes	No	No	No	No
FM31_1	FM31	Monroe	Yes	No	No	No	No
FM32_1	FM32	Monroe	Yes	No	No	No	No
FM4_1	FM4	Monroe	Yes	No	No	No	No
FM41_1	FM41	Monroe	Yes	No	No	No	No
FM42_1	FM42	Monroe	Yes	No	No	No	No
FM44_1	FM44	Monroe	Yes	No	No	No	No
FM47_1	FM47	Monroe	Yes	No	No	No	No
FM5_3	FM5	Monroe	Yes	No	No	No	No
FM52_2	FM52	Monroe	Yes	No	No	No	No
FM6_3	FM6	Monroe	Yes	No	No	No	No
FM63_2	FM63	Monroe	Yes	No	No	No	No
FM70_5	FM70	Monroe	Yes	No	No	No	No
FM73_1	FM73	Monroe	Yes	No	No	No	No
FM76_1	FM76	Monroe	Yes	No	No	No	No
FM77_2	FM77	Monroe	Yes	No	No	No	No
FM8_2	FM8	Monroe	Yes	No	No	No	No
FM84_6	FM84	Monroe	Yes	No	No	No	No
FM86_5	FM86	Monroe	Yes	No	No	No	No
FM91_4	FM91	Monroe	Yes	No	No	No	No
FM92_2	FM92	Monroe	Yes	No	No	No	No
FM92_3	FM92	Monroe	Yes	No	No	No	No
FM93_1	FM93	Monroe	Yes	No	No	No	No
FM93_3	FM93	Monroe	Yes	No	No	No	No
FV4_5	FV4	Unknown	Yes	No	No	No	No
FV4_6	FV4	Unknown	Yes	No	No	No	No
450422_1	450422	Dane	No	No	Yes	No	No
500050_1	500050	Dane	No	No	Yes	No	No
CTB_5	CTB	Richland	No	No	Yes	No	No
FM10_3	FM10	Monroe	No	No	Yes	No	No
FM14_2	FM14	Monroe	No	No	Yes	No	No
FM35_1	FM35	Monroe	No	No	Yes	No	No
FM41_2	FM41	Monroe	No	No	Yes	No	No
FM42_2	FM42	Monroe	No	No	Yes	No	No
FM46_2	FM46	Monroe	No	No	Yes	No	No
FM5_2	FM5	Monroe	No	No	Yes	No	No
FM52_6	FM52	Monroe	No	No	Yes	No	No
FM53_2	FM53	Monroe	No	No	Yes	No	No
FM6_5	FM6	Monroe	No	No	Yes	No	No
FM60_5	FM60	Monroe	No	No	Yes	No	No
FM65_1	FM65	Monroe	No	No	Yes	No	No
FM69_2	FM69	Monroe	No	No	Yes	No	No
FM73_3	FM73	Monroe	No	No	Yes	No	No
FM80_1	FM80	Monroe	No	No	Yes	No	No
FM84_2	FM84	Monroe	No	No	Yes	No	No
FV4_2	FV4	Unknown	No	No	Yes	No	No
FV4_3	FV4	Unknown	No	No	Yes	No	No
438392_1	438392	Wood	No	No	No	No	No
459422_1	459422	Clark	No	No	No	No	No
466044_4	466044	Marquette	No	No	No	No	No
466849_4	466849	Wood	No	No	No	No	No
466849_5	466849	Wood	No	No	No	No	No
495304_1	495304	Green	No	No	No	No	No
495314_1	495314	Sauk	No	No	No	No	No
495384_1	495384	Dane	No	No	No	No	No
498068_1	498068	Dane	No	No	No	No	No
500114_9	500114	Dane	No	No	No	No	No
500484_1	500484	Dane	No	No	No	No	No
CTB_10	CTB	Richland	No	No	No	No	No
FM1_1	FM1	Monroe	No	No	No	No	No
FM14_5	FM14	Monroe	No	No	No	No	No
FM14_7	FM14	Monroe	No	No	No	No	No
FM15_1	FM15	Monroe	No	No	No	No	No
FM18_1	FM18	Monroe	No	No	No	No	No
FM19_1	FM19	Monroe	No	No	No	No	No
FM2_1	FM2	Monroe	No	No	No	No	No
FM20_1	FM20	Monroe	No	Yes	No	No	No
FM27_1	FM27	Monroe	No	No	No	No	No
FM29_1	FM29	Monroe	No	No	No	No	No
FM3_1	FM3	Monroe	No	No	No	No	No
FM3_3	FM3	Monroe	No	Yes	No	No	No
FM36_1	FM36	Monroe	No	No	No	No	No
FM37_1	FM37	Monroe	No	No	No	No	No
FM38_1	FM38	Monroe	No	No	No	No	No
FM39_4	FM39	Monroe	No	No	No	No	No
FM4_3	FM4	Monroe	No	No	No	No	No
FM4_4	FM4	Monroe	No	No	No	No	No
FM4_6	FM4	Monroe	No	No	No	No	No
FM40_2	FM40	Monroe	No	No	No	No	No
FM42_3	FM42	Monroe	No	No	No	No	No
FM43_8	FM43	Monroe	No	No	No	No	No
FM45_1	FM45	Monroe	No	No	No	No	No
FM46_3	FM46	Monroe	No	No	No	No	No
FM49_1	FM49	Monroe	No	No	No	No	No
FM5_4	FM5	Monroe	No	No	No	No	No
FM5_5	FM5	Monroe	No	No	No	No	No
FM5_6	FM5	Monroe	No	No	No	No	No
FM50_1	FM50	Monroe	No	No	No	No	No
FM52_1	FM52	Monroe	No	No	No	No	No
FM52_4	FM52	Monroe	No	No	No	No	No
FM52_5	FM52	Monroe	No	No	No	No	No
FM52_7	FM52	Monroe	No	No	No	No	No
FM54_1	FM54	Monroe	No	Yes	No	No	No
FM56_2	FM56	Monroe	No	No	No	No	No
FM58_1	FM58	Monroe	No	No	No	No	No
FM58_2	FM58	Monroe	No	No	No	No	No
FM58_3	FM58	Monroe	No	No	No	No	No
FM6_1	FM6	Monroe	No	No	No	No	No
FM6_2	FM6	Monroe	No	No	No	No	No
FM6_4	FM6	Monroe	No	No	No	No	No
FM60_2	FM60	Monroe	No	No	No	No	No
FM60_4	FM60	Monroe	No	No	No	No	No
FM60_6	FM60	Monroe	No	No	No	No	No
FM62_5	FM62	Monroe	No	No	No	No	No
FM63_4	FM63	Monroe	No	No	No	No	No
FM64_1	FM64	Monroe	No	No	No	No	No
FM65_4	FM65	Monroe	No	No	No	No	No
FM66_2	FM66	Monroe	No	No	No	No	No
FM67_4	FM67	Monroe	No	No	No	No	No
FM68_1	FM68	Monroe	No	No	No	No	No
FM68_2	FM68	Monroe	No	No	No	Yes	No
FM69_3	FM69	Monroe	No	No	No	No	No
FM7_1	FM7	Monroe	No	No	No	No	No
FM70_3	FM70	Monroe	No	No	No	No	No
FM70_4	FM70	Monroe	No	No	No	No	No
FM70_7	FM70	Monroe	No	No	No	No	No
FM71_1	FM71	Monroe	No	No	No	No	No
FM71_10	FM71	Monroe	No	No	No	No	No
FM71_12	FM71	Monroe	No	Yes	No	No	No
FM71_2	FM71	Monroe	No	No	No	No	No
FM71_6	FM71	Monroe	No	No	No	No	No
FM71_7	FM71	Monroe	No	No	No	No	No
FM71_8	FM71	Monroe	No	No	No	No	No
FM71_9	FM71	Monroe	No	No	No	No	No
FM72_1	FM72	Monroe	No	No	No	No	No
FM75_1	FM75	Monroe	No	No	No	No	No
FM8_3	FM8	Monroe	No	No	No	No	No
FM80_3	FM80	Monroe	No	No	No	No	No
FM81_1	FM81	Monroe	No	No	No	No	No
FM82_1	FM82	Monroe	No	Yes	No	No	No
FM84_11	FM84	Monroe	No	No	No	No	No
FM84_3	FM84	Monroe	No	No	No	No	No
FM84_4	FM84	Monroe	No	No	No	No	No
FM84_5	FM84	Monroe	No	No	No	No	No
FM84_7	FM84	Monroe	No	No	No	No	No
FM84_8	FM84	Monroe	No	No	No	No	No
FM85_4	FM85	Monroe	No	Yes	No	No	No
FM85_5	FM85	Monroe	No	No	No	No	No
FM85_6	FM85	Monroe	No	No	No	No	No
FM86_1	FM86	Monroe	No	No	No	No	No
FM88_1	FM88	Monroe	No	No	No	No	No
FM89_3	FM89	Monroe	No	No	No	No	No
FM9_1	FM9	Monroe	No	No	No	No	No
FM9_2	FM9	Monroe	No	No	No	No	No
FM90_1	FM90	Monroe	No	No	No	No	No
FM90_2	FM90	Monroe	No	No	No	No	No
FM91_1	FM91	Monroe	No	No	No	No	No
FM91_2	FM91	Monroe	No	No	No	No	No
FM93_2	FM93	Monroe	No	No	No	No	No
FV3_1	FV3	Unknown	No	No	No	No	Yes
FV4_10	FV4	Unknown	No	No	No	No	No
