# Supplementary material for: Infection-Mediated Shifts in the Microbial Communities of Deer-Fed Ixodes scapularis Ticks
Source: Microorganisms. 2025 Nov 20;13(11):2635. doi: 10.3390/microorganisms13112635 (PMC12654589; doi:10.3390/microorganisms13112635)
Supplement: Supplementary file 1 [file microorganisms-13-02635-s001.zip › Tawidian2025_TextS1.txt]

# Text S1. Mothur Pipeline for 16S rRNA Gene Sequence Processing of Tick Microbiota Samples.
# Based on the MiSeq SOP with modifications.
# Mothur version: 1.48.1
# SILVA reference: v138.1


###### 1: Make file of paired-end reads (.fastq.gz) and assemble contigs

make.file(inputdir=., type=gz, prefix=16S)

make.contigs(file=Tick16S.files, processors=16)

summary.seqs(fasta=Tick16S.trim.contigs.fasta, count=Tick16S.contigs.count_table, processors=16)

screen.seqs(fasta=Tick16S.trim.contigs.fasta, count=Tick16S.contigs.count_table, maxambig=0, minlength=440, maxhomop=8, processors=16)

summary.seqs(fasta=Tick16S.trim.contigs.good.fasta, count=Tick16S.contigs.good.count_table, processors=16)

unique.seqs(fasta=Tick16S.trim.contigs.good.fasta, count=Tick16S.contigs.good.count_table)

summary.seqs(fasta=Tick16S.trim.contigs.good.unique.fasta, count=Tick16S.trim.contigs.good.count_table, processors=16)

###### 2: Align to SILVA reference

# Align reference E. coli V3-V4 region to SILVA to identify proper coordinates
align.seqs(fasta=ecoli_V3V4.fasta, reference=silva.nr_v138_1.align)
summary.seqs(fasta=ecoli_V3V4.align)

# Extract appropriate region from SILVA alignment
pcr.seqs(fasta=silva.nr_v138_1.align, start=1044, end=23447, keepdots=FALSE)
summary.seqs(fasta=silva.nr_v138_1.pcr.align)

# Align unique sequences to trimmed SILVA reference
align.seqs(fasta=Tick16S.trim.contigs.good.unique.fasta, reference=silva.nr_v138_1.pcr.align, processors=16)

summary.seqs(fasta=Tick16S.trim.contigs.good.unique.align, count=Tick16S.trim.contigs.good.count_table, processors=16)

# Trim aligned sequences based on consensus start and end positions
screen.seqs(fasta=Tick16S.trim.contigs.good.unique.align, count=Tick16S.trim.contigs.good.count_table, start=5345, end=22404)

summary.seqs(fasta=Tick16S.trim.contigs.good.unique.good.align, count=Tick16S.trim.contigs.good.good.count_table, processors=16)


###### 3: Filtering and de-replication

filter.seqs(fasta=Tick16S.trim.contigs.good.unique.good.align, vertical=T, trump=.)

unique.seqs(fasta=Tick16S.trim.contigs.good.unique.good.filter.fasta, count=Tick16S.trim.contigs.good.good.count_table, processors=16)

summary.seqs(fasta=Tick16S.trim.contigs.good.unique.good.filter.unique.fasta, count=Tick16S.trim.contigs.good.unique.good.filter.count_table, processors=16)

###### 4: Pre-clustering and Chimera Removal

pre.cluster(fasta=Tick16S.trim.contigs.good.unique.good.filter.unique.fasta, count=Tick16S.trim.contigs.good.unique.good.filter.count_table, diffs=2)

chimera.vsearch(
    fasta=Tick16S.trim.contigs.good.unique.good.filter.unique.precluster.fasta,
    count=Tick16S.trim.contigs.good.unique.good.filter.unique.precluster.count_table,
    dereplicate=t)

summary.seqs(
    fasta=Tick16S.trim.contigs.good.unique.good.filter.unique.precluster.denovo.vsearch.fasta,
    count=Tick16S.trim.contigs.good.unique.good.filter.unique.precluster.denovo.vsearch.count_table)

###### 5: Taxonomic Classification

classify.seqs(
    fasta=Tick16S.trim.contigs.good.unique.good.filter.unique.precluster.denovo.vsearch.fasta,
    count=Tick16S.trim.contigs.good.unique.good.filter.unique.precluster.denovo.vsearch.count_table,
    reference=silva.nr_v138_1.align,
    taxonomy=silva.nr_v138_1.tax,
    processors=16)

# Remove unwanted lineages
remove.lineage(
    fasta=Tick16S.trim.contigs.good.unique.good.filter.unique.precluster.denovo.vsearch.fasta,
    count=Tick16S.trim.contigs.good.unique.good.filter.unique.precluster.denovo.vsearch.count_table,
    taxonomy=Tick16S.trim.contigs.good.unique.good.filter.unique.precluster.denovo.vsearch.nr_v138_1.wang.taxonomy,
    taxon=Chloroplast-Mitochondria-unknown-Archaea-Eukaryota-unknown_unclassified-Eukaryota_unclassified)

summary.tax(
    taxonomy=Tick16S.trim.contigs.good.unique.good.filter.unique.precluster.denovo.vsearch.nr_v138_1.wang.pick.taxonomy,
    count=Tick16S.trim.contigs.good.unique.good.filter.unique.precluster.denovo.vsearch.pick.count_table)


###### 6: ASV Table and Consensus Taxonomy

make.shared(count=Tick16S.trim.contigs.good.unique.good.filter.unique.precluster.denovo.vsearch.pick.count_table)

classify.otu(
    list=Tick16S_ASV.list,
    count=Tick16S.trim.contigs.good.unique.good.filter.unique.precluster.denovo.vsearch.pick.count_table,
    taxonomy=Tick16S.trim.contigs.good.unique.good.filter.unique.precluster.denovo.vsearch.nr_v138_1.wang.pick.taxonomy,
    label=ASV)
