# Supplementary material for: Infection-Mediated Shifts in the Microbial Communities of Deer-Fed Ixodes scapularis Ticks
Source: Microorganisms. 2025 Nov 20;13(11):2635. doi: 10.3390/microorganisms13112635 (PMC12654589; doi:10.3390/microorganisms13112635)
Supplement: Supplementary file 1 [file microorganisms-13-02635-s001.zip › Tawidian2025_TextS2.txt]

# Text S2. Mothur Pipeline for ITS region Sequence Processing of Tick Mycobiota Samples.
# Based on the MiSeq SOP with modifications specific to fungal ITS processing.
# Mothur version: 1.48.1
# UNITE database (formatted for mothur): version 21.04.2024

###### 1: Import .fastq.gz and assemble paired reads

make.file(inputdir=., type=gz, prefix=TickITS)

make.contigs(file=TickITS.files, processors=16)

summary.seqs(fasta=TickITS.trim.contigs.fasta, count=TickITS.contigs.count_table, processors=16)

screen.seqs(fasta=TickITS.trim.contigs.fasta, count=TickITS.contigs.count_table, maxambig=0, minlength=297, maxhomop=8, processors=16)

summary.seqs(fasta=TickITS.trim.contigs.good.fasta, count=TickITS.contigs.good.count_table, processors=8)

unique.seqs(fasta=TickITS.trim.contigs.good.fasta, count=TickITS.contigs.good.count_table)

summary.seqs(fasta=TickITS.trim.contigs.good.unique.fasta, count=TickITS.trim.contigs.good.count_table, processors=8)

count.groups(count=TickITS.trim.contigs.good.count_table)


###### 2: Primer removal and orientation correction using oligos file

pcr.seqs(fasta=TickITS.trim.contigs.good.unique.fasta, count=TickITS.trim.contigs.good.count_table, oligos=Oligos.txt, checkorient=t)

summary.seqs(fasta=TickITS.trim.contigs.good.unique.pcr.fasta, count=TickITS.trim.contigs.good.pcr.count_table, processors=8)

unique.seqs(fasta=TickITS.trim.contigs.good.unique.pcr.fasta, count=TickITS.trim.contigs.good.pcr.count_table)

summary.seqs(fasta=TickITS.trim.contigs.good.unique.pcr.unique.fasta, count=TickITS.trim.contigs.good.unique.pcr.count_table, processors=8)

screen.seqs(fasta=TickITS.trim.contigs.good.unique.pcr.unique.fasta, count=TickITS.trim.contigs.good.unique.pcr.count_table, minlength=265, processors=8)

summary.seqs(fasta=TickITS.trim.contigs.good.unique.pcr.unique.good.fasta, count=TickITS.trim.contigs.good.unique.pcr.good.count_table, processors=8)

###### 3: Pre-clustering and Chimera Removal

pre.cluster(fasta=TickITS.trim.contigs.good.unique.pcr.unique.good.fasta, count=TickITS.trim.contigs.good.unique.pcr.good.count_table, diffs=2, processors=8)

summary.seqs(fasta=TickITS.trim.contigs.good.unique.pcr.unique.good.precluster.fasta, count=TickITS.trim.contigs.good.unique.pcr.unique.good.precluster.count_table, processors=8)

chimera.vsearch(fasta=TickITS.trim.contigs.good.unique.pcr.unique.good.precluster.fasta, count=TickITS.trim.contigs.good.unique.pcr.unique.good.precluster.count_table, processors=8)

summary.seqs(fasta=TickITS.trim.contigs.good.unique.pcr.unique.good.precluster.denovo.vsearch.fasta, count=TickITS.trim.contigs.good.unique.pcr.unique.good.precluster.denovo.vsearch.count_table, processors=8)

###### 4: Classification using mothur-formatted UNITE database

classify.seqs(
  fasta=TickITS.trim.contigs.good.unique.pcr.unique.good.precluster.denovo.vsearch.fasta,
  count=TickITS.trim.contigs.good.unique.pcr.unique.good.precluster.denovo.vsearch.count_table,
  reference=UNITE_public_mothur_all_21.04.2024.fasta,
  taxonomy=UNITE_public_mothur_all_21.04.2024_taxonomy.txt,
  cutoff=60,
  processors=8)

###### 5: Remove non-fungal sequences

remove.lineage(
  fasta=TickITS.trim.contigs.good.unique.pcr.unique.good.precluster.denovo.vsearch.fasta,
  count=TickITS.trim.contigs.good.unique.pcr.unique.good.precluster.denovo.vsearch.count_table,
  taxonomy=TickITS.trim.contigs.good.unique.pcr.unique.good.precluster.denovo.vsearch.2024_taxonomy.wang.taxonomy,
  taxon=unknown-k__Metazoa-k__Rhizaria)

summary.tax(taxonomy=TickITS.trim.contigs.good.unique.pcr.unique.good.precluster.denovo.vsearch.2024_taxonomy.wang.pick.taxonomy,count=TickITS.trim.contigs.good.unique.pcr.unique.good.precluster.denovo.vsearch.pick.count_table)

summary.seqs(fasta=TickITS.trim.contigs.good.unique.pcr.unique.good.precluster.denovo.vsearch.pick.fasta,count=TickITS.trim.contigs.good.unique.pcr.unique.good.precluster.denovo.vsearch.pick.count_table, processors=16)

count.groups(count=TickITS.trim.contigs.good.unique.pcr.unique.good.precluster.denovo.vsearch.pick.count_table)

###### 6: OTU Clustering and Rare Sequence Removal

cluster(
  fasta=TickITS.trim.contigs.good.unique.pcr.unique.good.precluster.denovo.vsearch.pick.fasta,
  count=TickITS.trim.contigs.good.unique.pcr.unique.good.precluster.denovo.vsearch.pick.count_table,
  method=dgc)

remove.rare(
  list=TickITS.trim.contigs.good.unique.pcr.unique.good.precluster.denovo.vsearch.pick.dgc.list,
  count=TickITS.trim.contigs.good.unique.pcr.unique.good.precluster.denovo.vsearch.pick.count_table,
  nseqs=1,
  label=0.03)

count.groups(count=TickITS.trim.contigs.good.unique.pcr.unique.good.precluster.denovo.vsearch.pick.pick.count_table)

###### 7: Generate Shared File and Classify OTUs

make.shared(
  list=TickITS.trim.contigs.good.unique.pcr.unique.good.precluster.denovo.vsearch.pick.dgc.0.03.pick.list,
  count=TickITS.trim.contigs.good.unique.pcr.unique.good.precluster.denovo.vsearch.pick.pick.count_table,
  label=0.03)

classify.otu(
  list=TickITS.trim.contigs.good.unique.pcr.unique.good.precluster.denovo.vsearch.pick.dgc.0.03.pick.list,
  taxonomy=TickITS.trim.contigs.good.unique.pcr.unique.good.precluster.denovo.vsearch.2024_taxonomy.wang.pick.taxonomy)
